# Supplementary material for: Factors Associated with a Lack of Willingness to Vaccinate against COVID-19 in Poland: A 2021 Nationwide Cross-Sectional Survey
Source: Vaccines (Basel). 2021 Sep 8;9(9):1000. doi: 10.3390/vaccines9091000 (PMC8472927; doi:10.3390/vaccines9091000)
Supplement: Supplementary file 1 [file vaccines-09-01000-s001.zip]

Archive with 1 entries (1 files):
- vaccines-1310864-supplementary.pdf
